# Supplementary material for: Delta Radiomic Analysis of Mesorectum to Predict Treatment Response and Prognosis in Locally Advanced Rectal Cancer
Source: Cancers (Basel). 2023 Jun 7;15(12):3082. doi: 10.3390/cancers15123082 (PMC10296157; doi:10.3390/cancers15123082)
Supplement: Supplementary file 1 [file cancers-15-03082-s001.zip]

Archive with 1 entries (1 files):
- cancers-2398836-supplementary.pdf
